# Supplementary material for: Systematic Approach to Reducing Errors in Deoxynivalenol Quantification: Insights from Bulk Wheat Sampling and Sample Preparation
Source: Toxins (Basel). 2025 Dec 24;18(1):13. doi: 10.3390/toxins18010013 (PMC12845785; doi:10.3390/toxins18010013)
Supplement: Supplementary file 1 [file toxins-18-00013-s001.zip]

Archive with 1 entries (1 files):
- toxins-4020979-supplementary.pdf
